# Supplementary material for: AISMPred: A Machine Learning Approach for Predicting Anti-Inflammatory Small Molecules
Source: Pharmaceuticals (Basel). 2024 Dec 15;17(12):1693. doi: 10.3390/ph17121693 (PMC11676721; doi:10.3390/ph17121693)
Supplement: Supplementary file 1 [file pharmaceuticals-17-01693-s001.zip]

Archive with 1 entries (1 files):
- pharmaceuticals-3299674-supplementary.pdf
